# Supplementary material for: Methadone Dose and Patient-Directed Discharge in Hospitalized Patients With Opioid Use Disorder
Source: JAMA Netw Open. 2026 Mar 25;9(3):e263439. doi: 10.1001/jamanetworkopen.2026.3439 (PMC13019229; doi:10.1001/jamanetworkopen.2026.3439)
Supplement: Supplement 1. — eTable 1. Demographics and clinical characteristics of patients who received methadone within 48 h of ED presentation eTable 2. Demographics and clinical characteristics of patients who received methadone within 72 h of ED presentation eTable 3. Covariable distributions as used in multivariable model for PDD risk for 24-h, 48-h, and 72-h cohorts [file jamanetwopen-e263439-s001.xlsx]

## Sheet: Table of contents
Meredith RR, Garneau WM, Feder KA, Buresh ME. Methadone dose and patient-directed discharge in hospitalized patients with opioid use disorder. JAMA Netw Open. 2026;9(3):e263439. doi:10.1001/jamanetworkopen.2026.3439
This supplemental material has been provided by the authors to give readers additional information about their work.
eTable 1. Demographics and clinical characteristics of patients who received methadone within 48 h of ED presentation
eTable 2. Demographics and clinical characteristics of patients who received methadone within 72 h of ED presentation
eTable 3. Covariable distributions as used in multivariable model for PDD risk for 24-h, 48-h and 72-h cohorts
© 2026 Meredith RR et al. JAMA Network Open.

## Sheet: Full characteristics (48hr)
Demographics and clinical characteristics of patients who received methadone within 48 h of ED presentation
	Patients, No. (%) a
	Low dose methadone (<50mg) (n=169)	Medium dose methadone (50-105mg) (n=157)	High dose methadone (>105mg) (n=162)	Overall (n=488)
Age, median [Min, Max], years	49.0 [20.0, 77.0]	48.0 [23.0, 82.0]	52.5 [26.0, 78.0]	49.5 [20.0, 82.0]
Sex
Female	72 (42.6)	72 (45.9)	62 (38.3)	206 (42.2)
Male	97 (57.4)	85 (54.1)	100 (61.7)	282 (57.8)
Race
American Indian or Alaska Native	0	1 (0.6)	0	1 (0.2)
Asian	0	1 (0.6)	1 (0.6)	2 (0.4)
Black or African American	100 (59.2)	85 (54.1)	92 (56.8)	277 (56.8)
Native Hawaiian or Other Pacific Islander	0	0	1 (0.6)	1 (0.2)
White	66 (39.1)	66 (42.0)	66 (40.7)	198 (40.6)
Other b	3 (1.8)	4 (2.5)	2 (1.2)	9 (1.8)
Ethnicity
Hispanic or Latino	2 (1.2)	1 (0.6)	1 (0.6)	4 (0.8)
Not Hispanic or Latino	166 (98.2)	156 (99.4)	160 (98.8)	482 (98.8)
Other, non-Hispanic c	1 (0.6)	0	1 (0.6)	2 (0.4)
Insurance Type
Medicare	26 (15.4)	30 (19.1)	35 (21.6)	91 (18.6)
Medicaid	125 (74.0)	116 (73.9)	109 (67.3)	350 (71.7)
Military	0	0	0	0
Uninsured	4 (2.4)	0	0	4 (0.8)
Commercial	14 (8.3)	11 (7.0)	18 (11.1)	43 (8.8)
Current or former smoker	158 (93.5)	150 (95.5)	147 (90.7)	455 (93.2)
Hospital level of care at admission
Intensive Care Unit	1 (0.6)	3 (1.9)	3 (1.9)	7 (1.4)
Progressive Care Unit	1 (0.6)	4 (2.5)	2 (1.2)	7 (1.4)
Monitored Floor	70 (41.4)	61 (38.9)	63 (38.9)	194 (39.8)
Non-monitored Floor	95 (56.2)	85 (54.1)	92 (56.8)	272 (55.7)
Other d	2 (1.2)	4 (2.5)	2 (1.2)	8 (1.6)
Admitting service
Medicine	141 (83.4)	129 (82.2)	132 (81.5)	402 (82.4)
Surgery	15 (8.9)	17 (10.8)	18 (11.1)	50 (10.2)
Obstetrics	1 (0.6)	5 (3.2)	1 (0.6)	7 (1.4)
Pediatrics	0	0	0	0
Neurology	3 (1.8)	1 (0.6)	5 (3.1)	9 (1.8)
Other e	9 (5.3)	5 (3.2)	6 (3.7)	20 (4.1)
ED length of stay, Median [Min, Max], hours	17.6 [1.55, 53.4]	13.1 [0.217, 96.7]	15.0 [0.167, 48.7]	15.3 [0.167, 96.7]
COWS ordered during admission	125 (74.0)	80 (51.0)	52 (32.1)	257 (52.7)
Initial COWS score
Not performed	45 (26.6)	77 (49.0)	110 (67.9)	232 (47.5)
0-2	46 (27.2)	34 (21.7)	22 (13.6)	102 (20.9)
2-5	30 (17.8)	24 (15.3)	19 (11.7)	73 (15.0)
>5	48 (28.4)	22 (14.0)	11 (6.8)	81 (16.6)
Addiction consultation during admission	81 (47.9)	46 (29.3)	29 (17.9)	156 (32.0)
Opioid PCA during admission	23 (13.6)	23 (14.6)	13 (8.0)	59 (12.1)
MME (Non-MOUD) in first 48 hours, Median [Min, Max], hours	15.00 [0.00, 763.00]	6.00 [0.00, 434.00]	0.00[0.00, 868.00]	7.50 [0.00, 868.00]
Abbreviations: ED= emergency department; COWS= clinical opiate withdrawal scale; PCA=patient-controlled analgesia; MME=morphine miligram equivalent; MOUD=medications for opioid use disorder
a Demographic and clinical characteristics of included patients, stratified by dose of methadone received within the first 48 hours of presentation to the emergency department.
b Includes other, and choose not to disclose
c Includes other, choose not to disclose, and unknown
d Includes other and missing
e Includes emergency medicine and missing

## Sheet: Full characteristics (72hr)
Demographics and clinical characteristics of patients who received methadone within 72 h of ED presentation
	Patients, No. (%) a
	Low dose methadone (<80mg) (n=162)	Medium dose methadone (80-170mg) (n=144)	High dose methadone (>170mg) (n=148)	Overall (n=454)
Age, median [Min, Max], years	52.0 [20.0, 77.0]	48.0 [23.0, 76.0]	50.5 [26.0, 82.0]	50.0 [20.0, 82.0]
Sex
Female	68 (42.0)	61 (42.4)	64 (43.2)	193 (42.5)
Male	94 (58.0)	83 (57.6)	84 (56.8)	261 (57.5)
Race
American Indian or Alaska Native	1 (0.6)	0	0	1 (0.2)
Asian	0	1 (0.7)	1 (0.7)	2 (0.4)
Black or African American	103 (63.6)	71 (49.3)	88 (59.5)	262 (57.7)
Native Hawaiian or Other Pacific Islander	1 (0.6)	1 (0.7)	0	2 (0.4)
White	56 (34.6)	67 (46.5)	58 (39.2)	181 (39.9)
Other b	1 (0.6)	4 (2.8)	1 (0.7)	6 (1.3)
Ethnicity
Hispanic or Latino	1 (0.6)	2 (1.4)	1 (0.7)	4 (0.9)
Not Hispanic or Latino	160 (98.8)	141 (97.9)	147 (99.3)	448 (98.7)
Other, non-Hispanic c	1 (0.6)	1 (0.7)	0	2 (0.4)
Insurance Type
Medicare	25 (15.4)	24 (16.7)	33 (22.3)	82 (18.1)
Medicaid	123 (75.9)	112 (77.8)	95 (64.2)	330 (72.7)
Military	0	0	0	0
Uninsured	1 (0.6)	1 (0.7)	0	2 (0.4)
Commercial	13 (8.0)	7 (4.9)	20 (13.5)	40 (8.8)
Current or former smoker	150 (92.6)	134 (93.1)	134 (90.5)	418 (92.1)
Hospital level of care at admission
Intensive Care Unit	3 (1.9)	2 (1.4)	3 (2.0)	8 (1.8)
Progressive Care Unit	2 (1.2)	1 (0.7)	2 (1.4)	5 (1.1)
Monitored Floor	69 (42.6)	59 (41.0)	56 (37.8)	184 (40.5)
Non-monitored Floor	87 (53.7)	78 (54.2)	86 (58.1)	251 (55.3)
Other d	1 (0.6)	4 (2.8)	1 (0.7)	6 (1.4)
Admitting service
Medicine	135 (83.3)	113 (78.5)	122 (82.4)	370 (81.5)
Surgery	18 (11.1)	20 (13.9)	17 (11.5)	55 (12.1)
Obstetrics	0	5 (3.5)	1 (0.7)	6 (1.3)
Pediatrics	0	0	0	0
Neurology	1 (0.6)	1 (0.7)	4 (2.7)	6 (1.3)
Other e	8 (4.9)	5 (3.5)	4 (2.7)	17 (3.7)
ED length of stay, Median [Min, Max], hours	14.6 [1.55, 53.4]	14.6 [0.217, 96.7]	15.1 [0.167, 48.7]	14.7 [0.167, 96.7]
COWS ordered during admission	127 (78.4)	86 (59.7)	43 (29.1)	256 (56.4)
Initial COWS score
Not performed	36 (22.2)	58 (40.3)	105 (70.9)	199 (43.8)
0-2	54 (33.3)	30 (20.8)	20 (13.5)	104 (22.9)
2-5	28 (17.3)	26 (18.1)	17 (11.5)	71 (15.6)
>5	44 (27.2)	30 (20.8)	6 (4.1)	80 (17.6)
Addiction consultation during admission	85 (52.5)	52 (36.1)	20 (13.5)	157 (34.6)
Opioid PCA during admission	24 (14.8)	30 (20.8)	11 (7.4)	65 (14.3)
MME (Non-MOUD) in first 72 hours, Median [Min, Max], hours	15.5 [0.00, 641.00]	32.0 [0.00, 913.00]	0 [0.00, 983.00]	15.5 [0.00, 983.00]
Abbreviations: ED= emergency department; COWS= clinical opiate withdrawal scale; PCA=patient-controlled analgesia; MME=morphine miligram equivalent; MOUD=medications for opioid use disorder
a Demographic and clinical characteristics of included patients, stratified by dose of methadone received within the first 72 hours of presentation to the emergency department.
b Includes other, and choose not to disclose
c Includes other, choose not to disclose, and unknown
d Includes other and missing
e Includes emergency medicine and missing

## Sheet: Covariable distribution
Covariable distributions as used in multivariable model for PDD risk for 24-h, 48-h, and 72-h cohorts
	Patients, No. (%)
24-h Cohort a	Low dose methadone	Medium dose methadone	High dose methadone	Overall
Patients, No.	128	93	104	325
Age, Median [Min, Max], y	44.0 [23.0, 71.0]	52.0 [23.0, 78.0]	51.0 [26.0, 82.0]	49.0 [23.0, 82.0]
Sex
Female	62 (48.4%)	43 (46.2%)	36 (34.6%)	141 (43.4%)
Male	66 (51.6%)	50 (53.8%)	68 (65.4%)	184 (56.6%)
White
Non-White	71 (55.5%)	57 (61.3%)	58 (55.8%)	186 (57.2%)
White	57 (44.5%)	36 (38.7%)	46 (44.2%)	139 (42.8%)
Medicaid insurance	99 (77.3%)	67 (72.0%)	69 (66.3%)	235 (72.3%)
ED length of stay, Median [Min, Max], h	13.7 [0, 96.7]	11.5 [0.167, 48.7]	14.6 [0, 46.2]	13.1 [0, 96.7]
MME (non-MOUD) in first 24 hours, Median [Min, Max]	6.00 [0.00, 286.00]	0.00 [0.00, 750.00]	0.00 [0.00, 173.00]	0.00 [0.00, 750.00]
Smoker (ever)	122 (95.3%)	88 (94.6%)	96 (92.3%)	306 (94.2%)
Opioid PCA during admission	19 (14.8%)	11 (11.8%)	5 (4.8%)	35 (10.8%)
Addiction consultation during admission	49 (38.3%)	23 (24.7%)	14 (13.5%)	86 (26.5%)
Initial COWS score
Not performed	41 (32.0%)	46 (49.5%)	81 (77.9%)	168 (51.7%)
0-2	31 (24.2%)	17 (18.3%)	11 (10.6%)	59 (18.2%)
2-5	27 (21.1%)	14 (15.1%)	9 (8.7%)	50 (15.4%)
>5	29 (22.7%)	16 (17.2%)	3 (2.9%)	48 (14.8%)
48-h Cohort a
Patients, No.	169	157	162	488
Age, Median [Min, Max], y	49.0 [20.0, 77.0]	48.0 [23.0, 82.0]	52.5 [26.0, 78.0]	49.5 [20.0, 82.0]
Sex
Female	72 (42.6%)	72 (45.9%)	62 (38.3%)	206 (42.2%)
Male	97 (57.4%)	85 (54.1%)	100 (61.7%)	282 (57.8%)
White
Non-White	103 (60.9%)	91 (58.0%)	96 (59.3%)	290 (59.4%)
White	66 (39.1%)	66 (42.0%)	66 (40.7%)	198 (40.6%)
Medicaid insurance	125 (74.0%)	116 (73.9%)	109 (67.3%)	350 (71.7%)
ED length of stay, Median [Min, Max], h	17.6 [1.55, 53.4]	13.1 [0.217, 96.7]	15.0 [0.167, 48.7]	15.3 [0.167, 96.7]
MME (non-MOUD) in first 48 hours, Median [Min, Max]	15.00 [0.00, 763.00]	6.00 [0.00, 434.00]	0.00 [0.00, 868.00]	7.50 [0.00, 868.00]
Smoker (ever)	158 (93.5%)	150 (95.5%)	147 (90.7%)	455 (93.2%)
Opioid PCA during admission	23 (13.6%)	23 (14.6%)	13 (8.0%)	59 (12.1%)
Addiction consultation during admission	81 (47.9%)	46 (29.3%)	29 (17.9%)	156 (32.0%)
Initial COWS score
Not performed	45 (26.6%)	77 (49.0%)	110 (67.9%)	232 (47.5%)
0-2	46 (27.2%)	34 (21.7%)	22 (13.6%)	102 (20.9%)
2-5	30 (17.8%)	24 (15.3%)	19 (11.7%)	73 (15.0%)
>5	48 (28.4%)	22 (14.0%)	11 (6.8%)	81 (16.6%)
72-h Cohort a
Patients, No.	162	144	148	454
Age, Median [Min, Max], y	52.0 [20.0, 77.0]	48.0 [23.0, 76.0]	50.5 [26.0, 82.0]	50.0 [20.0, 82.0]
Sex
Female	68 (42.0)	61 (42.4)	64 (43.2)	193 (42.5)
Male	94 (58.0)	83 (57.6)	84 (56.8)	261 (57.5)
White
Non-White	106 (65.4)	77 (53.5)	90 (60.8)	273 (60.1)
White	56 (34.6)	67 (46.5)	58 (39.2)	181 (39.9)
Medicaid insurance	123 (75.9)	112 (77.8)	95 (64.2)	330 (72.7)
ED length of stay, Median [Min, Max], h	14.6 [1.55, 53.4]	14.6 [0.217, 96.7]	15.1 [0.167, 48.7]	14.7 [0.167, 96.7]
MME (non-MOUD) in first 72 hours, Median [Min, Max]	15.50 [0.00, 641.00]	32.00 [0.00, 913.00]	0.00 [0.00, 983.00]	15.50 [0.00, 983.00]
Smoker (ever)	150 (92.6)	134 (93.1)	134 (90.5)	418 (92.1)
Opioid PCA during admission	24 (14.8)	30 (20.8)	11 (7.4)	65 (14.3)
Addiction consultation during admission	85 (52.5)	52 (36.1)	20 (13.5)	157 (34.6)
Initial COWS score
Not performed	36 (22.2%)	58 (40.3%)	105 (70.9%)	199 (43.8%)
0-2	54 (33.3%)	30 (20.8%)	20 (13.5%)	104 (22.9%)
2-5	28 (17.3%)	26 (18.1%)	17 (11.5%)	71 (15.6%)
>5	44 (27.2%)	30 (20.8%)	6 (4.1%)	80 (17.6%)
Abbreviations: ED= emergency department; COWS= clinical opiate withdrawal scale; PCA=patient-controlled analgesia; MME=morphine miligram equivalent; MOUD=medications for opioid use disorder
a Methadone doses were defined as less than 30 mg for low, 30 to 60 mg for medium, and more than 60 mg for high in the 24-hour cohort; less than 50 mg for low, 50 to 105 mg for medium, and more than 105 mg for high in the 48-hour cohort; and less than 80mg for low, 80 to 170 mg for medium, and more than 170 mg for high in the 72-hour cohort.
